# Supplementary material for: Performance of large language models in medical licensing examinations: a systematic review and meta-analysis
Source: J Educ Eval Health Prof. 2025 Nov 18;22:36. doi: 10.3352/jeehp.2025.22.36 (PMC12976628; doi:10.3352/jeehp.2025.22.36)
Supplement: Supplementary file 1 [file jeehp-22-36-dataset1.xlsx]

## Sheet: Sheet1
StudyID	country	Language	Question Format	Questions Type	Questions	LLM	Accuracy	Source	event
Alessi2024	Brazil	Portuguese	Text	MCQs	333	GPT-3.5	0.68	public database	226.44
Alfertshofer2023	Germany	Italian	Text	MCQs	300	GPT-4	0.73	public database	219
Aljindan2023	Saudi Arabia	Arabic	Text	MCQs	220	GPT-4	0.87	public database	191.4
Bicknell2024	USA	English	Text	MCQs	750	GPT-4	0.9	Internal Exam	675
Bicknell2024	USA	English	Text	MCQs	750	GPT-3.5	0.6	Internal Exam	450
Ebrahimian2023	Iran	English	Text	MCQs	200	GPT-4	0.69	Internal Exam	138
Fang2023	China	Chinese	Text	MCQs	600	GPT-4	0.74	public database	444
Cohaila2023	Peru	Spanish	Text	MCQs	180	GPT-4	0.86	public database	154.8
Cohaila2023	Peru	Spanish	Text	MCQs	180	GPT-3.5	0.77	public database	138.6
Funk2024	Germany	English	Text	MCQs	2700	GPT-3.5	0.58	public database	1566
Funk2024	Germany	English	Text	MCQs	2700	GPT-4	0.86	public database	2322
Garabet2023	USA	English	Text	MCQs	1300	GPT-4	0.86	public database	1118
Grima2023	Spain	Spanish	Text-Image	MCQs	182	GPT-3.5	0.63	public database	114.66
Grima2023	Spain	Spanish	Text-Image	MCQs	182	GPT-4	0.87	public database	158.34
Haze2023	Japan	Japanese	Text	MCQs-Single Choice	861	GPT-4	0.81	public database	697.41
Haze2023	Japan	Japanese	Text	MCQs-Single Choice	861	GPT-3.5	0.56	public database	482.16
Huang2024	Taiwan	Chinese	Text-Image	MCQs	600	GPT-4	0.88	public database	528
Jaworski2024	Poland	Polish	Text	MCQs	196	GPT-3.5	0.5	public database	98
Jaworski2024	Poland	Polish	Text	MCQs	196	GPT-4	0.78	public database	152.88
Kleinig2023	Australia	English	Text	MCQs	150	GPT-4	0.79	public database	118.5
Kleinig2023	Australia	English	Text	MCQs	150	GPT-3.5	0.66	public database	99
Kleinig2023	Australia	English	Text	MCQs	150	Bing	0.72	public database	108
Knoedler2024	Germany	English	Text-Image	MCQs	299	GPT-4	0.85	public database	254.15
Knoedler2024	Germany	English	Text	MCQs	1840	GPT-3.5	0.57	public database	1048.8
Kufel2024	Poland	Polish	Text	MCQs-Single Choice	117	GPT-3.5	0.56	public database	65.52
Lai2023	UK	English	Text	Single Choice	573	GPT-4	0.76	public database	435.48
Lin2024	Taiwan	Chinese	Text-Image	Single Choice	1280	GPT-4	0.82	public database	1049.6
Liu2024	Japan	Japanese	Text-Image	MCQs	790	GPT-4	0.89	public database	703.1
Liu2024	Japan	Japanese	Text-Image	MCQs	790	Gemini	0.8	public database	632
Liu2024	Japan	Japanese	Text-Image	MCQs	790	Claude	0.82	public database	647.8
Mackey2024	USA	English	Text	MCQs	900	GPT-4	0.89	public database	801
Meo2023	Saudi Arabia	English	Text	MCQs	100	GPT-3.5	0.72	Internal Exam	72
Meyer2024	Germany	German	Text-Image	MCQs	937	GPT-3.5	0.58	public database	543.46
Meyer2024	Germany	German	Text-Image	MCQs	937	GPT-4	0.85	public database	796.45
Ming2024	China	Chinese	Text	MCQs-Single Choice	600	GPT-3.5	0.54	public database	324
Ming2024	China	Chinese	Text	MCQs-Single Choice	600	GPT-4	0.73	public database	438
Morreel2024	Belgium	English	Text	MCQs	95	GPT-3.5	0.67	Internal Exam	63.65
Morreel2024	Belgium	English	Text	MCQs	95	GPT-4	0.76	Internal Exam	72.2
Morreel2024	Belgium	English	Text	MCQs	95	Claude	0.67	Internal Exam	63.65
Morreel2024	Belgium	English	Text	MCQs	95	Bing	0.76	Internal Exam	72.2
Morreel2024	Belgium	English	Text	MCQs	95	Bard	0.62	Internal Exam	58.9
Nakao2024	Japan	Japanese	Text-Image	MCQs	108	GPT-4	0.68	public database	73.44
Rojas2024	Chile	Spanish	Text-Image	MCQs	540	GPT-3.5	0.57	public database	307.8
Rojas2024	Chile	Spanish	Text-Image	MCQs	540	GPT-4	0.79	public database	426.6
Roos2023	Germany	German	Text-Image	MCQs	630	GPT-4	0.88	public database	554.4
Roos2023	Germany	German	Text-Image	MCQs	630	Bing	0.86	public database	541.8
Roos2023	Germany	German	Text-Image	MCQs	630	GPT-3.5	0.66	public database	415.8
Shieh2024	USA	English	Text	MCQs	109	GPT-3.5	0.48	public database	52.32
Shieh2024	USA	English	Text	MCQs	109	GPT-4	0.78	public database	85.02
Siebielec2024	Poland	Polish	Text	MCQs	980	GPT-3.5	0.6	public database	588
Suwała2024	Poland	Polish	Text	MCQs	2138	GPT-3.5	0.59	public database	1261.42
Tanaka2024	Japan	Japanese	Text	MCQs	397	GPT-3.5	0.63	public database	250.11
Tanaka2024	Japan	Japanese	Text	MCQs	397	GPT-4	0.81	public database	321.57
Tong2023	China	Chinese	Text	Single Choice	160	GPT-4	0.81	public database	129.6
Zegarra2023	Peru	Spanish	Text	MCQs	180	GPT-3.5	0.69	public database	124.2
Zegarra2023	Peru	Spanish	Text	MCQs	180	GPT-4	0.87	public database	156.6
Zegarra2023	Peru	Spanish	Text	MCQs	180	Bing	0.82	public database	147.6
Zegarra2023	Peru	Spanish	Text	MCQs	180	Bard	0.69	public database	124.2
Zegarra2023	Peru	Spanish	Text	MCQs	180	Claude	0.72	public database	129.6
Wojcik2024	Poland	Polish	Text	MCQs	120	GPT-4	0.67	public database	80.4
Yanagita2023	Japan	Japanese	Text	MCQs	292	GPT-3.5	0.43	public database	125.56
Yanagita2023	Japan	Japanese	Text	MCQs	292	GPT-4	0.81	public database	236.52
Zong2024	China	Chinese	Text	MCQs	600	GPT-3.5	0.6	public database	360
